# Supplementary material for: Lizards, Lineage and Latitude: Behavioural Responses to Microclimate Vary Latitudinally and Show Limited Acclimatisation to a Common Environment After Two Years
Source: Biology (Basel). 2025 May 28;14(6):622. doi: 10.3390/biology14060622 (PMC12189329; doi:10.3390/biology14060622)
Supplement: Supplementary file 1 [file biology-14-00622-s001.zip]

Archive with 1 entries (1 files):
- biology-3558373-supplementary.pdf
